# Supplementary material for: ﻿A new species of Hemiphyllodactylus (Squamata, Gekkonidae) from southwest Yunnan, China
Source: Zookeys. 2024 Apr 17;1197:197–213. doi: 10.3897/zookeys.1197.117359 (PMC11043650; doi:10.3897/zookeys.1197.117359)
Supplement: XML Treatment for Hemiphyllodactylus gengmaensis [file zookeys.1197.117359-treatment1.xml]

<!DOCTYPE tp:taxon-treatment
  PUBLIC "-//TaxonX//DTD Taxonomic Treatment Publishing DTD v0 20100105//EN" "tax-treatment-NSO.dtd">
<tp:taxon-treatment xmlns:tp="http://www.plazi.org/taxpub"><tp:treatment-meta><kwd-group><label>Taxon classification</label><kwd>
                <named-content content-type="kingdom">Animalia</named-content>
              </kwd><kwd>
                <named-content content-type="order">Squamata</named-content>
              </kwd><kwd>
                <named-content content-type="family">Gekkonidae</named-content>
              </kwd></kwd-group><mixed-citation publication-type="journal"><person-group><name><surname>Zhou</surname><given-names>Hongxin</given-names></name><name><surname>Li</surname><given-names>Shimin</given-names></name><name><surname>Shen</surname><given-names>Ziqi</given-names></name><name><surname>Liu</surname><given-names>Shuo</given-names></name><name><surname>Rao</surname><given-names>Dingqi</given-names></name></person-group><article-title>﻿A new species of <italic><tp:taxon-name><tp:taxon-name-part taxon-name-part-type="genus" reg="Hemiphyllodactylus">Hemiphyllodactylus</tp:taxon-name-part></tp:taxon-name></italic> (<tp:taxon-name><tp:taxon-name-part taxon-name-part-type="order">Squamata</tp:taxon-name-part></tp:taxon-name>, <tp:taxon-name><tp:taxon-name-part taxon-name-part-type="family">Gekkonidae</tp:taxon-name-part></tp:taxon-name>) from southwest Yunnan, China</article-title><source>Zookeys</source><day>17</day><month>04</month><year>2024</year><volume>1197</volume><fpage>197</fpage><lpage>213</lpage><pub-id pub-id-type="doi">10.3897/zookeys.1197.117359</pub-id></mixed-citation></tp:treatment-meta><tp:nomenclature><label>﻿</label><tp:taxon-name>
              <object-id xmlns:xlink="http://www.w3.org/1999/xlink" content-type="arpha" xlink:type="simple">FBAA7F7D-926F-5310-AD3B-93C179F89C5B</object-id>
              <tp:taxon-name-part taxon-name-part-type="genus" reg="Hemiphyllodactylus">Hemiphyllodactylus</tp:taxon-name-part>
              <tp:taxon-name-part taxon-name-part-type="species" reg="gengmaensis">gengmaensis</tp:taxon-name-part>
              <object-id xmlns:xlink="http://www.w3.org/1999/xlink" content-type="zoobank" xlink:type="simple">https://zoobank.org/16760DC6-5331-4742-A5FE-FD3F6E42DAC8</object-id>
            </tp:taxon-name><tp:taxon-status xmlns:xlink="http://www.w3.org/1999/xlink" xlink:type="simple">sp. nov.</tp:taxon-status><xref ref-type="fig" rid="F4">Figs 4</xref><xref ref-type="fig" rid="F5">, 5</xref></tp:nomenclature><tp:treatment-sec sec-type="material" id="SECID0EI6BG"><title>Material.</title><p><bold><italic>Holotype</italic>.</bold> 2014002302, adult female, collected by Hong Hui on 15 May 2014 from Banxing Village, Gengma Dai and Wa Autonomous County, Yunnan, China (<named-content xmlns:xlink="http://www.w3.org/1999/xlink" content-type="dwc:verbatimCoordinates" xlink:type="simple"><named-content content-type="geo-json" specific-use="{&#34;type&#34;:&#34;Point&#34;,&#34;coordinates&#34;:[98.925000,23.517000]}" id="NCID0EW6BG" xlink:type="simple">23.517°N, 98.925°E</named-content></named-content>, at an elevation of 664 m).</p><fig id="F4" position="float" orientation="portrait"><object-id xmlns:xlink="http://www.w3.org/1999/xlink" content-type="doi" xlink:type="simple">10.3897/zookeys.1197.117359.figure4</object-id><object-id xmlns:xlink="http://www.w3.org/1999/xlink" content-type="arpha" xlink:type="simple">AE55FDCA-2B7A-5D19-B419-2FBC14A76F1E</object-id><label>Figure 4.</label><caption><p><italic><tp:taxon-name><tp:taxon-name-part taxon-name-part-type="genus" reg="Hemiphyllodactylus">Hemiphyllodactylus</tp:taxon-name-part><tp:taxon-name-part taxon-name-part-type="species" reg="gengmaensis">gengmaensis</tp:taxon-name-part></tp:taxon-name></italic> sp. nov. <bold>A</bold> holotype, 2014002302, dorsal view in alcohol <bold>B</bold> holotype, 2014002302, ventral view in alcohol <bold>C</bold> paratype, 2014002301, dorsal view in alcohol.</p></caption><graphic xmlns:xlink="http://www.w3.org/1999/xlink" xlink:href="zookeys-1197-197_article-117359__-g004.jpg" position="float" orientation="portrait" xlink:type="simple" id="oo_1026927.jpg"><uri content-type="original_file" xlink:type="simple">https://binary.pensoft.net/fig/1026927</uri></graphic></fig><p><bold><italic>Paratypes</italic>.</bold> 2014002297, 2014002298, 2014002299, adult females, 2014002300, 20140022301, adult males, collected at the same locality as the holotype on 15 May 2014.</p><fig id="F5" position="float" orientation="portrait"><object-id xmlns:xlink="http://www.w3.org/1999/xlink" content-type="doi" xlink:type="simple">10.3897/zookeys.1197.117359.figure5</object-id><object-id xmlns:xlink="http://www.w3.org/1999/xlink" content-type="arpha" xlink:type="simple">86EBEC68-E7CD-5DDF-B3A8-564C7B6A4E30</object-id><label>Figure 5.</label><caption><p>Paratype (2014002301) of <italic><tp:taxon-name><tp:taxon-name-part taxon-name-part-type="genus" reg="Hemiphyllodactylus">Hemiphyllodactylus</tp:taxon-name-part><tp:taxon-name-part taxon-name-part-type="species" reg="gengmaensis">gengmaensis</tp:taxon-name-part></tp:taxon-name></italic> sp. nov. <bold>A, B</bold> lateral views of head, red lines indicate IL and SL, respectively <bold>C</bold> ventral view, red lines indicate chin scales <bold>D</bold> ventral view, red lines indicate femoroprecloacal pores.</p></caption><graphic xmlns:xlink="http://www.w3.org/1999/xlink" xlink:href="zookeys-1197-197_article-117359__-g005.jpg" position="float" orientation="portrait" xlink:type="simple" id="oo_1026928.jpg"><uri content-type="original_file" xlink:type="simple">https://binary.pensoft.net/fig/1026928</uri></graphic></fig></tp:treatment-sec><tp:treatment-sec sec-type="diagnosis" id="SECID0E6BAI"><title>Diagnosis.</title><p><italic><tp:taxon-name><tp:taxon-name-part taxon-name-part-type="genus" reg="Hemiphyllodactylus">Hemiphyllodactylus</tp:taxon-name-part><tp:taxon-name-part taxon-name-part-type="species" reg="gengmaensis">gengmaensis</tp:taxon-name-part></tp:taxon-name></italic> sp. nov. can be distinguished from its congeners by the combination of the following characters: maximum <abbrev xmlns:xlink="http://www.w3.org/1999/xlink" xlink:title="snout–vent length" id="ABBRID0EQCAI" xlink:type="simple">SVL</abbrev> of 43.24 mm; 8–9 chin scales; enlarged postmentals; 6 circumnasal scales; 2–3 internasal scales; 9–11 supralabial scales; 8–9 infralabial scales; 11–18 dorsal scales; 8–10 ventral scales; a manual lamellar formula of 5–5–5–4 or 5–6–5–4 and a pedal lamellar formula of 5–5–6–5; 20–25 precloacal and femoral pore-bearing scales contiguous in males. dark postorbital stripes or striping on body; dark dorsal transverse blotches; and a brown postsacral mark bearing anteriorly projecting arms.</p></tp:treatment-sec><tp:treatment-sec sec-type="description" id="SECID0EUCAI"><title>Description of holotype.</title><p>Adult female, <abbrev xmlns:xlink="http://www.w3.org/1999/xlink" xlink:title="snout–vent length" id="ABBRID0E1CAI" xlink:type="simple">SVL</abbrev> 38.52 mm; head triangular in dorsal profile, depressed, distinct from neck (<abbrev xmlns:xlink="http://www.w3.org/1999/xlink" xlink:title="head length" id="ABBRID0E5CAI" xlink:type="simple">HL</abbrev> 10.80 mm; <abbrev xmlns:xlink="http://www.w3.org/1999/xlink" xlink:title="head width" id="ABBRID0ECDAI" xlink:type="simple">HW</abbrev> 7.36 mm); lores flat; snout short (<abbrev xmlns:xlink="http://www.w3.org/1999/xlink" xlink:title="snout–eye length" id="ABBRID0EGDAI" xlink:type="simple">SnEye</abbrev> 3.94 mm; <abbrev xmlns:xlink="http://www.w3.org/1999/xlink" xlink:title="snout–eye length" id="ABBRID0EKDAI" xlink:type="simple">SnEye</abbrev>/<abbrev xmlns:xlink="http://www.w3.org/1999/xlink" xlink:title="head length" id="ABBRID0EODAI" xlink:type="simple">HL</abbrev> 36%), narrow (<abbrev xmlns:xlink="http://www.w3.org/1999/xlink" xlink:title="and snout width" id="ABBRID0ESDAI" xlink:type="simple">SnW</abbrev> 1.78 mm; <abbrev xmlns:xlink="http://www.w3.org/1999/xlink" xlink:title="and snout width" id="ABBRID0EWDAI" xlink:type="simple">SnW</abbrev>/<abbrev xmlns:xlink="http://www.w3.org/1999/xlink" xlink:title="head width" id="ABBRID0E1DAI" xlink:type="simple">HW</abbrev> 24%); eye large (<abbrev xmlns:xlink="http://www.w3.org/1999/xlink" xlink:title="eye diameter" id="ABBRID0E5DAI" xlink:type="simple">ED</abbrev> 2.12 mm; <abbrev xmlns:xlink="http://www.w3.org/1999/xlink" xlink:title="eye diameter" id="ABBRID0ECEAI" xlink:type="simple">ED</abbrev>/<abbrev xmlns:xlink="http://www.w3.org/1999/xlink" xlink:title="head length" id="ABBRID0EGEAI" xlink:type="simple">HL</abbrev> 20%); rostral scale wider than high, bordered posteriorly by two large supranasals and three internasals (IS); nares bordered anteriorly by rostral scale, ventrally by first and second supralabial scale, dorsally by supranasal scale, posteriorly by three postnasals; supralabials square, 10/9 (left/right), tapering from rostral to a point in line with posterior margin of orbit (SL); infralabials square, 9/9 (left/right), tapering from mental to a point in line with posterior margin of orbit (IL); scales on head small, rounded, largest on rostrum; mental triangular, eight chin scales touching internal edges of infralabials from juncture of the second and the third on left and right and mental scale (Chin); scales in gular region rounded, non-overlapping, becoming larger and more ovoid on venter. Robust body type and small, (<abbrev xmlns:xlink="http://www.w3.org/1999/xlink" xlink:title="trunk length" id="ABBRID0EKEAI" xlink:type="simple">TrunkL</abbrev>/<abbrev xmlns:xlink="http://www.w3.org/1999/xlink" xlink:title="snout–vent length" id="ABBRID0EOEAI" xlink:type="simple">SVL</abbrev> 45%), dorsoventrally compressed; dorsal body scales small, granular, 18 dorsal scales at midbody contained within one eye diameter; ventral body scales smooth and flat, much larger than dorsal scales, subimbricate, 10 ventral scales at midbody contained within one eye diameter; granular scales on the limbs; finger I is vestigial, clawless, and with rectangular subdigital lamellae, while fingers II–V are well developed; the proximal subdigital lamellae are undivided and rectangular, while the distal subdigital lamellae are divided, angular, U-shaped, except for the terminal lamellae, which are rounded and undivided; the forefoot and hindfoot digital formulae are unidentifiable; white cloacal spur present, one on each side. Tail length (<abbrev xmlns:xlink="http://www.w3.org/1999/xlink" xlink:title="tail length" id="ABBRID0ESEAI" xlink:type="simple">TL</abbrev>/<abbrev xmlns:xlink="http://www.w3.org/1999/xlink" xlink:title="snout–vent length" id="ABBRID0EWEAI" xlink:type="simple">SVL</abbrev> = 73%), with dorsal scales on the tail larger than those on the body and head, but smaller than the subcaudals. The ventral scales are large and flat.</p></tp:treatment-sec><tp:treatment-sec sec-type="Coloration in ethanol" id="SECID0E1EAI"><title>Coloration in ethanol.</title><p>The dorsal surface of head and body is light brown; dark brown stripes extend from the posterior corner of the eye socket to the neck; the back is covered with irregular, dark-brown stripes that interconnect to form a net-like pattern; the dorsal surfaces of the limbs are brown, with irregular, dark-brown stripes; the tail is brown, with several dark-brown, transverse stripes; the regenerated tail is gray and without transverse stripes; the ventral surfaces of the head and limbs are cream-grey.</p></tp:treatment-sec><tp:treatment-sec sec-type="variation" id="SECID0E6EAI"><title>Variation.</title><p>Variation of mensural and meristic data are presented in Table <xref ref-type="table" rid="T3">3</xref>. Dark dorsal transverse blotches on the body of this species are relatively small, with those of two specimens (2014002302, 2014002300) being indistinct and fragmented. Furthermore, females are slightly larger than males. The postsacral mark, bearing anteriorly projecting arms, of one individual (2014002300) is indistinct, possibly due to prolonged preservation.</p><table-wrap id="T3" position="float" orientation="portrait"><label>Table 3.</label><caption><p>Mensural (in mm), meristic, color pattern, and proportions of the type series of <italic><tp:taxon-name><tp:taxon-name-part taxon-name-part-type="genus" reg="Hemiphyllodactylus">Hemiphyllodactylus</tp:taxon-name-part><tp:taxon-name-part taxon-name-part-type="species" reg="gengmaensis">gengmaensis</tp:taxon-name-part></tp:taxon-name></italic> sp. nov. (–) = data unavailable. (*) = regenerated tail.</p></caption><table id="TID0ECPBI" rules="all"><tbody><tr><th rowspan="2" colspan="1">Character</th><th rowspan="1" colspan="1">Holotype</th><th rowspan="1" colspan="5">Paratypes</th></tr><tr><th rowspan="1" colspan="1">2014002302</th><th rowspan="1" colspan="1">2014002300</th><th rowspan="1" colspan="1">2014002299</th><th rowspan="1" colspan="1">2014002297</th><th rowspan="1" colspan="1">2014002298</th><th rowspan="1" colspan="1">2014002301</th></tr><tr><td rowspan="1" colspan="1">Sex</td><td rowspan="1" colspan="1">Female</td><td rowspan="1" colspan="1">Male</td><td rowspan="1" colspan="1">Female</td><td rowspan="1" colspan="1">Female</td><td rowspan="1" colspan="1">Female</td><td rowspan="1" colspan="1">Male</td></tr><tr><td rowspan="1" colspan="1">
                      <abbrev xmlns:xlink="http://www.w3.org/1999/xlink" xlink:title="snout–vent length" id="ABBRID0EZHAI" xlink:type="simple">SVL</abbrev>
                    </td><td rowspan="1" colspan="1">38.52</td><td rowspan="1" colspan="1">35.24</td><td rowspan="1" colspan="1">36.5</td><td rowspan="1" colspan="1">40.86</td><td rowspan="1" colspan="1">43.24</td><td rowspan="1" colspan="1">39.45</td></tr><tr><td rowspan="1" colspan="1">
                      <abbrev xmlns:xlink="http://www.w3.org/1999/xlink" xlink:title="tail length" id="ABBRID0EUIAI" xlink:type="simple">TL</abbrev>
                    </td><td rowspan="1" colspan="1">28.22</td><td rowspan="1" colspan="1">–</td><td rowspan="1" colspan="1">9.18*</td><td rowspan="1" colspan="1">–</td><td rowspan="1" colspan="1">–</td><td rowspan="1" colspan="1">15.34*</td></tr><tr><td rowspan="1" colspan="1">
                      <abbrev xmlns:xlink="http://www.w3.org/1999/xlink" xlink:title="trunk length" id="ABBRID0EPJAI" xlink:type="simple">TrunkL</abbrev>
                    </td><td rowspan="1" colspan="1">17.46</td><td rowspan="1" colspan="1">17.54</td><td rowspan="1" colspan="1">17.6</td><td rowspan="1" colspan="1">21.6</td><td rowspan="1" colspan="1">23.22</td><td rowspan="1" colspan="1">18.82</td></tr><tr><td rowspan="1" colspan="1">
                      <abbrev xmlns:xlink="http://www.w3.org/1999/xlink" xlink:title="head length" id="ABBRID0EKKAI" xlink:type="simple">HL</abbrev>
                    </td><td rowspan="1" colspan="1">10.80</td><td rowspan="1" colspan="1">10.80</td><td rowspan="1" colspan="1">10.24</td><td rowspan="1" colspan="1">11.24</td><td rowspan="1" colspan="1">11.14</td><td rowspan="1" colspan="1">11.24</td></tr><tr><td rowspan="1" colspan="1">
                      <abbrev xmlns:xlink="http://www.w3.org/1999/xlink" xlink:title="head width" id="ABBRID0EFLAI" xlink:type="simple">HW</abbrev>
                    </td><td rowspan="1" colspan="1">7.36</td><td rowspan="1" colspan="1">6.94</td><td rowspan="1" colspan="1">6.88</td><td rowspan="1" colspan="1">7.86</td><td rowspan="1" colspan="1">8.2</td><td rowspan="1" colspan="1">7.74</td></tr><tr><td rowspan="1" colspan="1">
                      <abbrev xmlns:xlink="http://www.w3.org/1999/xlink" xlink:title="eye diameter" id="ABBRID0EAMAI" xlink:type="simple">ED</abbrev>
                    </td><td rowspan="1" colspan="1">2.12</td><td rowspan="1" colspan="1">2.56</td><td rowspan="1" colspan="1">2.16</td><td rowspan="1" colspan="1">2.62</td><td rowspan="1" colspan="1">2.6</td><td rowspan="1" colspan="1">2.34</td></tr><tr><td rowspan="1" colspan="1">
                      <abbrev xmlns:xlink="http://www.w3.org/1999/xlink" xlink:title="snout–eye length" id="ABBRID0E2MAI" xlink:type="simple">SnEye</abbrev>
                    </td><td rowspan="1" colspan="1">3.94</td><td rowspan="1" colspan="1">3.88</td><td rowspan="1" colspan="1">4.02</td><td rowspan="1" colspan="1">4.5</td><td rowspan="1" colspan="1">4.52</td><td rowspan="1" colspan="1">4.3</td></tr><tr><td rowspan="1" colspan="1">
                      <abbrev xmlns:xlink="http://www.w3.org/1999/xlink" xlink:title="nares–eye length" id="ABBRID0EWNAI" xlink:type="simple">NarEye</abbrev>
                    </td><td rowspan="1" colspan="1">2.78</td><td rowspan="1" colspan="1">2.74</td><td rowspan="1" colspan="1">2.96</td><td rowspan="1" colspan="1">3.04</td><td rowspan="1" colspan="1">3.32</td><td rowspan="1" colspan="1">2.72</td></tr><tr><td rowspan="1" colspan="1">
                      <abbrev xmlns:xlink="http://www.w3.org/1999/xlink" xlink:title="and snout width" id="ABBRID0EROAI" xlink:type="simple">SnW</abbrev>
                    </td><td rowspan="1" colspan="1">1.78</td><td rowspan="1" colspan="1">1.78</td><td rowspan="1" colspan="1">1.6</td><td rowspan="1" colspan="1">1.84</td><td rowspan="1" colspan="1">2.72</td><td rowspan="1" colspan="1">1.7</td></tr><tr><td rowspan="1" colspan="1"><abbrev xmlns:xlink="http://www.w3.org/1999/xlink" xlink:title="trunk length" id="ABBRID0EMPAI" xlink:type="simple">TrunkL</abbrev>/<abbrev xmlns:xlink="http://www.w3.org/1999/xlink" xlink:title="snout–vent length" id="ABBRID0EQPAI" xlink:type="simple">SVL</abbrev></td><td rowspan="1" colspan="1">0.45</td><td rowspan="1" colspan="1">0.50</td><td rowspan="1" colspan="1">0.48</td><td rowspan="1" colspan="1">0.53</td><td rowspan="1" colspan="1">0.54</td><td rowspan="1" colspan="1">0.48</td></tr><tr><td rowspan="1" colspan="1"><abbrev xmlns:xlink="http://www.w3.org/1999/xlink" xlink:title="head length" id="ABBRID0EKQAI" xlink:type="simple">HL</abbrev>/<abbrev xmlns:xlink="http://www.w3.org/1999/xlink" xlink:title="snout–vent length" id="ABBRID0EOQAI" xlink:type="simple">SVL</abbrev></td><td rowspan="1" colspan="1">0.28</td><td rowspan="1" colspan="1">0.31</td><td rowspan="1" colspan="1">0.28</td><td rowspan="1" colspan="1">0.28</td><td rowspan="1" colspan="1">0.26</td><td rowspan="1" colspan="1">0.28</td></tr><tr><td rowspan="1" colspan="1"><abbrev xmlns:xlink="http://www.w3.org/1999/xlink" xlink:title="head width" id="ABBRID0EIRAI" xlink:type="simple">HW</abbrev>/<abbrev xmlns:xlink="http://www.w3.org/1999/xlink" xlink:title="snout–vent length" id="ABBRID0EMRAI" xlink:type="simple">SVL</abbrev></td><td rowspan="1" colspan="1">0.19</td><td rowspan="1" colspan="1">0.20</td><td rowspan="1" colspan="1">0.19</td><td rowspan="1" colspan="1">0.19</td><td rowspan="1" colspan="1">0.19</td><td rowspan="1" colspan="1">0.20</td></tr><tr><td rowspan="1" colspan="1"><abbrev xmlns:xlink="http://www.w3.org/1999/xlink" xlink:title="head width" id="ABBRID0EGSAI" xlink:type="simple">HW</abbrev>/<abbrev xmlns:xlink="http://www.w3.org/1999/xlink" xlink:title="head length" id="ABBRID0EKSAI" xlink:type="simple">HL</abbrev></td><td rowspan="1" colspan="1">0.68</td><td rowspan="1" colspan="1">0.64</td><td rowspan="1" colspan="1">0.67</td><td rowspan="1" colspan="1">0.70</td><td rowspan="1" colspan="1">0.74</td><td rowspan="1" colspan="1">0.69</td></tr><tr><td rowspan="1" colspan="1"><abbrev xmlns:xlink="http://www.w3.org/1999/xlink" xlink:title="snout–eye length" id="ABBRID0EETAI" xlink:type="simple">SnEye</abbrev>/<abbrev xmlns:xlink="http://www.w3.org/1999/xlink" xlink:title="head length" id="ABBRID0EITAI" xlink:type="simple">HL</abbrev></td><td rowspan="1" colspan="1">0.36</td><td rowspan="1" colspan="1">0.36</td><td rowspan="1" colspan="1">0.39</td><td rowspan="1" colspan="1">0.40</td><td rowspan="1" colspan="1">0.41</td><td rowspan="1" colspan="1">0.38</td></tr><tr><td rowspan="1" colspan="1"><abbrev xmlns:xlink="http://www.w3.org/1999/xlink" xlink:title="nares–eye length" id="ABBRID0ECUAI" xlink:type="simple">NarEye</abbrev>/<abbrev xmlns:xlink="http://www.w3.org/1999/xlink" xlink:title="head length" id="ABBRID0EGUAI" xlink:type="simple">HL</abbrev></td><td rowspan="1" colspan="1">0.26</td><td rowspan="1" colspan="1">0.25</td><td rowspan="1" colspan="1">0.29</td><td rowspan="1" colspan="1">0.27</td><td rowspan="1" colspan="1">0.30</td><td rowspan="1" colspan="1">0.24</td></tr><tr><td rowspan="1" colspan="1"><abbrev xmlns:xlink="http://www.w3.org/1999/xlink" xlink:title="eye diameter" id="ABBRID0EAVAI" xlink:type="simple">ED</abbrev>/<abbrev xmlns:xlink="http://www.w3.org/1999/xlink" xlink:title="head length" id="ABBRID0EEVAI" xlink:type="simple">HL</abbrev></td><td rowspan="1" colspan="1">0.20</td><td rowspan="1" colspan="1">0.24</td><td rowspan="1" colspan="1">0.21</td><td rowspan="1" colspan="1">0.23</td><td rowspan="1" colspan="1">0.23</td><td rowspan="1" colspan="1">0.21</td></tr><tr><td rowspan="1" colspan="1"><abbrev xmlns:xlink="http://www.w3.org/1999/xlink" xlink:title="and snout width" id="ABBRID0E5VAI" xlink:type="simple">SnW</abbrev>/<abbrev xmlns:xlink="http://www.w3.org/1999/xlink" xlink:title="head length" id="ABBRID0ECWAI" xlink:type="simple">HL</abbrev></td><td rowspan="1" colspan="1">0.16</td><td rowspan="1" colspan="1">0.16</td><td rowspan="1" colspan="1">0.16</td><td rowspan="1" colspan="1">0.16</td><td rowspan="1" colspan="1">0.24</td><td rowspan="1" colspan="1">0.15</td></tr><tr><td rowspan="1" colspan="1"><abbrev xmlns:xlink="http://www.w3.org/1999/xlink" xlink:title="eye diameter" id="ABBRID0E3WAI" xlink:type="simple">ED</abbrev>/<abbrev xmlns:xlink="http://www.w3.org/1999/xlink" xlink:title="nares–eye length" id="ABBRID0EAXAI" xlink:type="simple">NarEye</abbrev></td><td rowspan="1" colspan="1">0.76</td><td rowspan="1" colspan="1">0.93</td><td rowspan="1" colspan="1">0.73</td><td rowspan="1" colspan="1">0.86</td><td rowspan="1" colspan="1">0.78</td><td rowspan="1" colspan="1">0.86</td></tr><tr><td rowspan="1" colspan="1">Snw/<abbrev xmlns:xlink="http://www.w3.org/1999/xlink" xlink:title="head width" id="ABBRID0E1XAI" xlink:type="simple">HW</abbrev></td><td rowspan="1" colspan="1">0.24</td><td rowspan="1" colspan="1">0.26</td><td rowspan="1" colspan="1">0.23</td><td rowspan="1" colspan="1">0.23</td><td rowspan="1" colspan="1">0.33</td><td rowspan="1" colspan="1">0.22</td></tr><tr><td rowspan="1" colspan="1">Chin</td><td rowspan="1" colspan="1">8</td><td rowspan="1" colspan="1">9</td><td rowspan="1" colspan="1">8</td><td rowspan="1" colspan="1">9</td><td rowspan="1" colspan="1">9</td><td rowspan="1" colspan="1">8</td></tr><tr><td rowspan="1" colspan="1">CN</td><td rowspan="1" colspan="1">6</td><td rowspan="1" colspan="1">6</td><td rowspan="1" colspan="1">6</td><td rowspan="1" colspan="1">6</td><td rowspan="1" colspan="1">6</td><td rowspan="1" colspan="1">6</td></tr><tr><td rowspan="1" colspan="1">IS</td><td rowspan="1" colspan="1">3</td><td rowspan="1" colspan="1">2</td><td rowspan="1" colspan="1">2</td><td rowspan="1" colspan="1">3</td><td rowspan="1" colspan="1">3</td><td rowspan="1" colspan="1">2</td></tr><tr><td rowspan="1" colspan="1">SL (left/right)</td><td rowspan="1" colspan="1">10/9</td><td rowspan="1" colspan="1">10/10</td><td rowspan="1" colspan="1">10/11</td><td rowspan="1" colspan="1">10/9</td><td rowspan="1" colspan="1">10/9</td><td rowspan="1" colspan="1">10/10</td></tr><tr><td rowspan="1" colspan="1">IL (left/right)</td><td rowspan="1" colspan="1">9/9</td><td rowspan="1" colspan="1">9/9</td><td rowspan="1" colspan="1">8/8</td><td rowspan="1" colspan="1">9/9</td><td rowspan="1" colspan="1">9/9</td><td rowspan="1" colspan="1">9/9</td></tr><tr><td rowspan="1" colspan="1">VS</td><td rowspan="1" colspan="1">10</td><td rowspan="1" colspan="1">9</td><td rowspan="1" colspan="1">9</td><td rowspan="1" colspan="1">8</td><td rowspan="1" colspan="1">8</td><td rowspan="1" colspan="1">9</td></tr><tr><td rowspan="1" colspan="1">DS</td><td rowspan="1" colspan="1">18</td><td rowspan="1" colspan="1">14</td><td rowspan="1" colspan="1">11</td><td rowspan="1" colspan="1">15</td><td rowspan="1" colspan="1">15</td><td rowspan="1" colspan="1">16</td></tr><tr><td rowspan="1" colspan="1">Lamellar formulae hands II–V (left)</td><td rowspan="1" colspan="1">–</td><td rowspan="1" colspan="1">–</td><td rowspan="1" colspan="1">–</td><td rowspan="1" colspan="1">–</td><td rowspan="1" colspan="1">5–5–5–4</td><td rowspan="1" colspan="1">–</td></tr><tr><td rowspan="1" colspan="1">Lamellar formulae hands II–V (right)</td><td rowspan="1" colspan="1">–</td><td rowspan="1" colspan="1">–</td><td rowspan="1" colspan="1">–</td><td rowspan="1" colspan="1">–</td><td rowspan="1" colspan="1">5–6–5–4</td><td rowspan="1" colspan="1">–</td></tr><tr><td rowspan="1" colspan="1">Lamellar formulae foot II–V (left)</td><td rowspan="1" colspan="1">–</td><td rowspan="1" colspan="1">–</td><td rowspan="1" colspan="1">–</td><td rowspan="1" colspan="1">–</td><td rowspan="1" colspan="1">5–5–6–5</td><td rowspan="1" colspan="1">–</td></tr><tr><td rowspan="1" colspan="1">Lamellar formulae foot II–V (right)</td><td rowspan="1" colspan="1">–</td><td rowspan="1" colspan="1">–</td><td rowspan="1" colspan="1">–</td><td rowspan="1" colspan="1">–</td><td rowspan="1" colspan="1">5–5–6–5</td><td rowspan="1" colspan="1">–</td></tr><tr><td rowspan="1" colspan="1">SL1F</td><td rowspan="1" colspan="1">–</td><td rowspan="1" colspan="1">–</td><td rowspan="1" colspan="1">–</td><td rowspan="1" colspan="1">–</td><td rowspan="1" colspan="1">5</td><td rowspan="1" colspan="1">–</td></tr><tr><td rowspan="1" colspan="1">SL1T</td><td rowspan="1" colspan="1">–</td><td rowspan="1" colspan="1">–</td><td rowspan="1" colspan="1">–</td><td rowspan="1" colspan="1">–</td><td rowspan="1" colspan="1">6</td><td rowspan="1" colspan="1">–</td></tr><tr><td rowspan="1" colspan="1">Precloacal and femoral pore series separate (1) or continuous (0)</td><td rowspan="1" colspan="1">–</td><td rowspan="1" colspan="1">0</td><td rowspan="1" colspan="1">–</td><td rowspan="1" colspan="1">–</td><td rowspan="1" colspan="1">–</td><td rowspan="1" colspan="1">0</td></tr><tr><td rowspan="1" colspan="1">Total femoroprecloacal pores</td><td rowspan="1" colspan="1">0</td><td rowspan="1" colspan="1">20</td><td rowspan="1" colspan="1">0</td><td rowspan="1" colspan="1">0</td><td rowspan="1" colspan="1">0</td><td rowspan="1" colspan="1">25</td></tr><tr><td rowspan="1" colspan="1">CloacS on each side</td><td rowspan="1" colspan="1">1</td><td rowspan="1" colspan="1">1</td><td rowspan="1" colspan="1">1</td><td rowspan="1" colspan="1">1</td><td rowspan="1" colspan="1">2</td><td rowspan="1" colspan="1">1</td></tr><tr><td rowspan="1" colspan="1">Subcaudals enlarged, plate–like</td><td rowspan="1" colspan="1">No</td><td rowspan="1" colspan="1">No</td><td rowspan="1" colspan="1">No</td><td rowspan="1" colspan="1">No</td><td rowspan="1" colspan="1">No</td><td rowspan="1" colspan="1">No</td></tr><tr><td rowspan="1" colspan="1">Dark postorbital stripe</td><td rowspan="1" colspan="1">Yes</td><td rowspan="1" colspan="1">Yes</td><td rowspan="1" colspan="1">Yes</td><td rowspan="1" colspan="1">Yes</td><td rowspan="1" colspan="1">Yes</td><td rowspan="1" colspan="1">Yes</td></tr><tr><td rowspan="1" colspan="1">Dorsolateral light–colored spots on trunk</td><td rowspan="1" colspan="1">No</td><td rowspan="1" colspan="1">No</td><td rowspan="1" colspan="1">No</td><td rowspan="1" colspan="1">No</td><td rowspan="1" colspan="1">No</td><td rowspan="1" colspan="1">No</td></tr><tr><td rowspan="1" colspan="1">Dark dorsolateral stripe on trunk</td><td rowspan="1" colspan="1">No</td><td rowspan="1" colspan="1">No</td><td rowspan="1" colspan="1">No</td><td rowspan="1" colspan="1">No</td><td rowspan="1" colspan="1">No</td><td rowspan="1" colspan="1">No</td></tr><tr><td rowspan="1" colspan="1">Dark ventrolateral stripe on trunk</td><td rowspan="1" colspan="1">No</td><td rowspan="1" colspan="1">No</td><td rowspan="1" colspan="1">No</td><td rowspan="1" colspan="1">No</td><td rowspan="1" colspan="1">No</td><td rowspan="1" colspan="1">No</td></tr><tr><td rowspan="1" colspan="1">Dark dorsal transverse blotches</td><td rowspan="1" colspan="1">Indistinct</td><td rowspan="1" colspan="1">Indistinct</td><td rowspan="1" colspan="1">Yes</td><td rowspan="1" colspan="1">Yes</td><td rowspan="1" colspan="1">Yes</td><td rowspan="1" colspan="1">Yes</td></tr><tr><td rowspan="1" colspan="1">Dark reticulate pattern on dorsum</td><td rowspan="1" colspan="1">Indistinct</td><td rowspan="1" colspan="1">Yes</td><td rowspan="1" colspan="1">Yes</td><td rowspan="1" colspan="1">Indistinct</td><td rowspan="1" colspan="1">Yes</td><td rowspan="1" colspan="1">Yes</td></tr><tr><td rowspan="1" colspan="1">Postsacral marking anteriorly projecting arms</td><td rowspan="1" colspan="1">Yes</td><td rowspan="1" colspan="1">indistinct</td><td rowspan="1" colspan="1">Yes</td><td rowspan="1" colspan="1">Yes</td><td rowspan="1" colspan="1">Yes</td><td rowspan="1" colspan="1">Yes</td></tr></tbody></table></table-wrap></tp:treatment-sec><tp:treatment-sec sec-type="distribution" id="SECID0E6IBI"><title>Distribution.</title><p>This species is currently known to be distributed at the type locality Banxing Village, Gengma Dai and Wa Autonomous County of Yunnan Province in China (Fig. <xref ref-type="fig" rid="F1">1</xref>).</p></tp:treatment-sec><tp:treatment-sec sec-type="natural history" id="SECID0EJJBI"><title>Natural History.</title><p><italic><tp:taxon-name><tp:taxon-name-part taxon-name-part-type="genus" reg="Hemiphyllodactylus">Hemiphyllodactylus</tp:taxon-name-part><tp:taxon-name-part taxon-name-part-type="species" reg="gengmaensis">gengmaensis</tp:taxon-name-part></tp:taxon-name></italic> sp. nov. was found at an elevation of 664 m a.s.l., around 21:00. The specimens were found on a restaurant’s wall, which was rough and with crevices. When illuminated with a flashlight, the animals quickly crawled into the crevices.</p></tp:treatment-sec><tp:treatment-sec sec-type="etymology" id="SECID0E1JBI"><title>Etymology.</title><p>The scientific name “<italic>gengmaensis</italic>” is derived from its type locality Gengma Dai and Wa Autonomous County in Yunnan province. We suggest Gengma Slender Gecko in English and “耿马半叶趾虎 (Gěng Mǎ Bàn Yè Zhǐ Hǔ)” in Chinese.</p></tp:treatment-sec><tp:treatment-sec sec-type="comparisons" id="SECID0ECKBI"><title>Comparisons.</title><p>We compared the morphology of the new species against its closely related species, specifically species from clade 3, as inferred from the phylogeny we constructed (Table <xref ref-type="table" rid="T4">4</xref>). In terms of body proportions, <italic><tp:taxon-name><tp:taxon-name-part taxon-name-part-type="genus" reg="Hemiphyllodactylus">H.</tp:taxon-name-part><tp:taxon-name-part taxon-name-part-type="species" reg="gengmaensis">gengmaensis</tp:taxon-name-part></tp:taxon-name></italic> sp. nov. has a longer head which separates it from <italic><tp:taxon-name><tp:taxon-name-part taxon-name-part-type="genus" reg="Hemiphyllodactylus">H.</tp:taxon-name-part><tp:taxon-name-part taxon-name-part-type="species" reg="longlingensis">longlingensis</tp:taxon-name-part></tp:taxon-name></italic>, <italic><tp:taxon-name><tp:taxon-name-part taxon-name-part-type="genus" reg="Hemiphyllodactylus">H.</tp:taxon-name-part><tp:taxon-name-part taxon-name-part-type="species" reg="zalonicus">zalonicus</tp:taxon-name-part></tp:taxon-name></italic>, <italic><tp:taxon-name><tp:taxon-name-part taxon-name-part-type="genus" reg="Hemiphyllodactylus">H.</tp:taxon-name-part><tp:taxon-name-part taxon-name-part-type="species" reg="changningensis">changningensis</tp:taxon-name-part></tp:taxon-name></italic>, and <italic><tp:taxon-name><tp:taxon-name-part taxon-name-part-type="genus" reg="Hemiphyllodactylus">H.</tp:taxon-name-part><tp:taxon-name-part taxon-name-part-type="species" reg="zhutangxiangensis">zhutangxiangensis</tp:taxon-name-part></tp:taxon-name></italic> (<abbrev xmlns:xlink="http://www.w3.org/1999/xlink" xlink:title="head length" id="ABBRID0EDMBI" xlink:type="simple">HL</abbrev>/<abbrev xmlns:xlink="http://www.w3.org/1999/xlink" xlink:title="snout–vent length" id="ABBRID0EHMBI" xlink:type="simple">SVL</abbrev> = 0.26–0.31 versus 0.22–0.24, 0.22–0.23, 0.22–0.25, 0.17–0.20, respectively); greater <abbrev xmlns:xlink="http://www.w3.org/1999/xlink" xlink:title="and snout width" id="ABBRID0ELMBI" xlink:type="simple">SnW</abbrev> distance (<abbrev xmlns:xlink="http://www.w3.org/1999/xlink" xlink:title="and snout width" id="ABBRID0EPMBI" xlink:type="simple">SnW</abbrev>/<abbrev xmlns:xlink="http://www.w3.org/1999/xlink" xlink:title="head width" id="ABBRID0ETMBI" xlink:type="simple">HW</abbrev> = 0.22–0.33 versus 0.15–0.18, 0.21, 0.16–0.20, 0.16–0.21, respectively); the new species has a shorter <abbrev xmlns:xlink="http://www.w3.org/1999/xlink" xlink:title="snout–eye length" id="ABBRID0EXMBI" xlink:type="simple">SnEye</abbrev> distance which separates it from <italic><tp:taxon-name><tp:taxon-name-part taxon-name-part-type="genus" reg="Hemiphyllodactylus">H.</tp:taxon-name-part><tp:taxon-name-part taxon-name-part-type="species" reg="longlingensis">longlingensis</tp:taxon-name-part></tp:taxon-name></italic>, <italic><tp:taxon-name><tp:taxon-name-part taxon-name-part-type="genus" reg="Hemiphyllodactylus">H.</tp:taxon-name-part><tp:taxon-name-part taxon-name-part-type="species" reg="changningensis">changningensis</tp:taxon-name-part></tp:taxon-name></italic>, and <italic><tp:taxon-name><tp:taxon-name-part taxon-name-part-type="genus" reg="Hemiphyllodactylus">H.</tp:taxon-name-part><tp:taxon-name-part taxon-name-part-type="species" reg="zhutangxiangensis">zhutangxiangensis</tp:taxon-name-part></tp:taxon-name></italic> (<abbrev xmlns:xlink="http://www.w3.org/1999/xlink" xlink:title="snout–eye length" id="ABBRID0E3NBI" xlink:type="simple">SnEye</abbrev>/<abbrev xmlns:xlink="http://www.w3.org/1999/xlink" xlink:title="head length" id="ABBRID0EAOBI" xlink:type="simple">HL</abbrev> = 0.36–0.41 versus 0.42–0.45, 0.41–0.49, 0.53–0.60, respectively); shorter head width (<abbrev xmlns:xlink="http://www.w3.org/1999/xlink" xlink:title="head width" id="ABBRID0EEOBI" xlink:type="simple">HW</abbrev>/<abbrev xmlns:xlink="http://www.w3.org/1999/xlink" xlink:title="head length" id="ABBRID0EIOBI" xlink:type="simple">HL</abbrev> = 0.64–0.74 versus 0.75–0.80, 0.72–0.80, 1.03–1.13, respectively); it has a shorter <abbrev xmlns:xlink="http://www.w3.org/1999/xlink" xlink:title="nares–eye length" id="ABBRID0EMOBI" xlink:type="simple">NarEye</abbrev> compared to <italic><tp:taxon-name><tp:taxon-name-part taxon-name-part-type="genus" reg="Hemiphyllodactylus">H.</tp:taxon-name-part><tp:taxon-name-part taxon-name-part-type="species" reg="changningensis">changningensis</tp:taxon-name-part></tp:taxon-name></italic> and <italic><tp:taxon-name><tp:taxon-name-part taxon-name-part-type="genus" reg="Hemiphyllodactylus">H.</tp:taxon-name-part><tp:taxon-name-part taxon-name-part-type="species" reg="zhutangxiangensis">zhutangxiangensis</tp:taxon-name-part></tp:taxon-name></italic> (<abbrev xmlns:xlink="http://www.w3.org/1999/xlink" xlink:title="nares–eye length" id="ABBRID0EGPBI" xlink:type="simple">NarEye</abbrev>/<abbrev xmlns:xlink="http://www.w3.org/1999/xlink" xlink:title="head length" id="ABBRID0EKPBI" xlink:type="simple">HL</abbrev> = 0.24–0.30 versus 0.30–0.37, 0.39–0.4, respectively); smaller eyes compared to <italic><tp:taxon-name><tp:taxon-name-part taxon-name-part-type="genus" reg="Hemiphyllodactylus">H.</tp:taxon-name-part><tp:taxon-name-part taxon-name-part-type="species" reg="zalonicus">zalonicus</tp:taxon-name-part></tp:taxon-name></italic> and <italic><tp:taxon-name><tp:taxon-name-part taxon-name-part-type="genus" reg="Hemiphyllodactylus">H.</tp:taxon-name-part><tp:taxon-name-part taxon-name-part-type="species" reg="zhutangxiangensis">zhutangxiangensis</tp:taxon-name-part></tp:taxon-name></italic> (<abbrev xmlns:xlink="http://www.w3.org/1999/xlink" xlink:title="eye diameter" id="ABBRID0EEQBI" xlink:type="simple">ED</abbrev>/<abbrev xmlns:xlink="http://www.w3.org/1999/xlink" xlink:title="head length" id="ABBRID0EIQBI" xlink:type="simple">HL</abbrev> = 0.20–0.24 versus 0.23–0.30, 0.30–0.36, respectively). In terms of scalation, the new species has more CN can be distinguished from <italic><tp:taxon-name><tp:taxon-name-part taxon-name-part-type="genus" reg="Hemiphyllodactylus">H.</tp:taxon-name-part><tp:taxon-name-part taxon-name-part-type="species" reg="longlingensis">longlingensis</tp:taxon-name-part></tp:taxon-name></italic>, <italic><tp:taxon-name><tp:taxon-name-part taxon-name-part-type="genus" reg="Hemiphyllodactylus">H.</tp:taxon-name-part><tp:taxon-name-part taxon-name-part-type="species" reg="zalonicus">zalonicus</tp:taxon-name-part></tp:taxon-name></italic>, <italic><tp:taxon-name><tp:taxon-name-part taxon-name-part-type="genus" reg="Hemiphyllodactylus">H.</tp:taxon-name-part><tp:taxon-name-part taxon-name-part-type="species" reg="changningensis">changningensis</tp:taxon-name-part></tp:taxon-name></italic>, and <italic><tp:taxon-name><tp:taxon-name-part taxon-name-part-type="genus" reg="Hemiphyllodactylus">H.</tp:taxon-name-part><tp:taxon-name-part taxon-name-part-type="species" reg="zhutangxiangensis">zhutangxiangensis</tp:taxon-name-part></tp:taxon-name></italic> (CN = 6 versus 4–5, 5, 3–4, 5, respectively); more VS compared to <italic><tp:taxon-name><tp:taxon-name-part taxon-name-part-type="genus" reg="Hemiphyllodactylus">H.</tp:taxon-name-part><tp:taxon-name-part taxon-name-part-type="species" reg="longlingensis">longlingensis</tp:taxon-name-part></tp:taxon-name></italic>, <italic><tp:taxon-name><tp:taxon-name-part taxon-name-part-type="genus" reg="Hemiphyllodactylus">H.</tp:taxon-name-part><tp:taxon-name-part taxon-name-part-type="species" reg="changningensis">changningensis</tp:taxon-name-part></tp:taxon-name></italic>, and <italic><tp:taxon-name><tp:taxon-name-part taxon-name-part-type="genus" reg="Hemiphyllodactylus">H.</tp:taxon-name-part><tp:taxon-name-part taxon-name-part-type="species" reg="zhutangxiangensis">zhutangxiangensis</tp:taxon-name-part></tp:taxon-name></italic> (VS = 8–10 versus 6–7, 6–8, 5–7, respectively); the new species has more femoroprecloacal pores which separates it from <italic><tp:taxon-name><tp:taxon-name-part taxon-name-part-type="genus" reg="Hemiphyllodactylus">H.</tp:taxon-name-part><tp:taxon-name-part taxon-name-part-type="species" reg="zalonicus">zalonicus</tp:taxon-name-part></tp:taxon-name></italic>, <italic><tp:taxon-name><tp:taxon-name-part taxon-name-part-type="genus" reg="Hemiphyllodactylus">H.</tp:taxon-name-part><tp:taxon-name-part taxon-name-part-type="species" reg="changningensis">changningensis</tp:taxon-name-part></tp:taxon-name></italic>, and <italic><tp:taxon-name><tp:taxon-name-part taxon-name-part-type="genus" reg="Hemiphyllodactylus">H.</tp:taxon-name-part><tp:taxon-name-part taxon-name-part-type="species" reg="zhutangxiangensis">zhutangxiangensis</tp:taxon-name-part></tp:taxon-name></italic> (20–25 versus 16–20, 19–22, 20–23, respectively). For the lamellar and coloration, the new species differs from <italic><tp:taxon-name><tp:taxon-name-part taxon-name-part-type="genus" reg="Hemiphyllodactylus">H.</tp:taxon-name-part><tp:taxon-name-part taxon-name-part-type="species" reg="longlingensis">longlingensis</tp:taxon-name-part></tp:taxon-name></italic>, <italic><tp:taxon-name><tp:taxon-name-part taxon-name-part-type="genus" reg="Hemiphyllodactylus">H.</tp:taxon-name-part><tp:taxon-name-part taxon-name-part-type="species" reg="zalonicus">zalonicus</tp:taxon-name-part></tp:taxon-name></italic>, and <italic><tp:taxon-name><tp:taxon-name-part taxon-name-part-type="genus" reg="Hemiphyllodactylus">H.</tp:taxon-name-part><tp:taxon-name-part taxon-name-part-type="species" reg="changningensis">changningensis</tp:taxon-name-part></tp:taxon-name></italic> by having more lamellae on the hand (5–5(6)–5–4 versus 3–4–4–4(3), 3–3(4)–3(4)–3(4) and 3–3(4)–3(4)–3, respectively); differs from <italic><tp:taxon-name><tp:taxon-name-part taxon-name-part-type="genus" reg="Hemiphyllodactylus">H.</tp:taxon-name-part><tp:taxon-name-part taxon-name-part-type="species" reg="zalonicus">zalonicus</tp:taxon-name-part></tp:taxon-name></italic>, <italic><tp:taxon-name><tp:taxon-name-part taxon-name-part-type="genus" reg="Hemiphyllodactylus">H.</tp:taxon-name-part><tp:taxon-name-part taxon-name-part-type="species" reg="changningensis">changningensis</tp:taxon-name-part></tp:taxon-name></italic>, and <italic><tp:taxon-name><tp:taxon-name-part taxon-name-part-type="genus" reg="Hemiphyllodactylus">H.</tp:taxon-name-part><tp:taxon-name-part taxon-name-part-type="species" reg="zhutangxiangensis">zhutangxiangensis</tp:taxon-name-part></tp:taxon-name></italic> by having more lamellae on first fingers (SL1T = 6 versus 4, 3–4, 4–5, respectively). Furthermore, <italic><tp:taxon-name><tp:taxon-name-part taxon-name-part-type="genus" reg="Hemiphyllodactylus">H.</tp:taxon-name-part><tp:taxon-name-part taxon-name-part-type="species" reg="gengmaensis">gengmaensis</tp:taxon-name-part></tp:taxon-name></italic> sp. nov. has dark transverse blotches on the dorsum, which <italic><tp:taxon-name><tp:taxon-name-part taxon-name-part-type="genus" reg="Hemiphyllodactylus">H.</tp:taxon-name-part><tp:taxon-name-part taxon-name-part-type="species" reg="zalonicus">zalonicus</tp:taxon-name-part></tp:taxon-name></italic> does not have. The new species has a dark, reticulate dorsal pattern, which <italic><tp:taxon-name><tp:taxon-name-part taxon-name-part-type="genus" reg="Hemiphyllodactylus">H.</tp:taxon-name-part><tp:taxon-name-part taxon-name-part-type="species" reg="zalonicus">zalonicus</tp:taxon-name-part></tp:taxon-name></italic> and <italic><tp:taxon-name><tp:taxon-name-part taxon-name-part-type="genus" reg="Hemiphyllodactylus">H.</tp:taxon-name-part><tp:taxon-name-part taxon-name-part-type="species" reg="zhutangxiangensis">zhutangxiangensis</tp:taxon-name-part></tp:taxon-name></italic> do not have. It has a postsacral marking with anteriorly projecting arms, which is absent in <italic><tp:taxon-name><tp:taxon-name-part taxon-name-part-type="genus" reg="Hemiphyllodactylus">H.</tp:taxon-name-part><tp:taxon-name-part taxon-name-part-type="species" reg="zalonicus">zalonicus</tp:taxon-name-part></tp:taxon-name></italic> and <italic><tp:taxon-name><tp:taxon-name-part taxon-name-part-type="genus" reg="Hemiphyllodactylus">H.</tp:taxon-name-part><tp:taxon-name-part taxon-name-part-type="species" reg="changningensis">changningensis</tp:taxon-name-part></tp:taxon-name></italic>.</p><table-wrap id="T4" position="float" orientation="portrait"><label>Table 4.</label><caption><p>Diagnostic characters separating <italic><tp:taxon-name><tp:taxon-name-part taxon-name-part-type="genus" reg="Hemiphyllodactylus">Hemiphyllodactylus</tp:taxon-name-part><tp:taxon-name-part taxon-name-part-type="species" reg="gengmaensis">gengmaensis</tp:taxon-name-part></tp:taxon-name></italic> sp. nov. from other nominal taxa of <italic><tp:taxon-name><tp:taxon-name-part taxon-name-part-type="genus" reg="Hemiphyllodactylus">Hemiphyllodactylus</tp:taxon-name-part></tp:taxon-name></italic> within clade 3 of <xref ref-type="bibr" rid="B3">Agung et al. (2022)</xref>. (—) = data unavailable. Mensural characters are in mm. Data for <italic><tp:taxon-name><tp:taxon-name-part taxon-name-part-type="genus" reg="Hemiphyllodactylus">H.</tp:taxon-name-part><tp:taxon-name-part taxon-name-part-type="species" reg="zalonicus">zalonicus</tp:taxon-name-part></tp:taxon-name></italic> and <italic><tp:taxon-name><tp:taxon-name-part taxon-name-part-type="genus" reg="Hemiphyllodactylus">H.</tp:taxon-name-part><tp:taxon-name-part taxon-name-part-type="species" reg="longlingensis">longlingensis</tp:taxon-name-part></tp:taxon-name></italic> were obtained from <xref ref-type="bibr" rid="B13">Grismer et al. (2020a)</xref>. Data for <italic><tp:taxon-name><tp:taxon-name-part taxon-name-part-type="genus" reg="Hemiphyllodactylus">H.</tp:taxon-name-part><tp:taxon-name-part taxon-name-part-type="species" reg="changningensis">changningensis</tp:taxon-name-part></tp:taxon-name></italic> were obtained from <xref ref-type="bibr" rid="B15">Guo et al. (2015)</xref>. Data for <italic><tp:taxon-name><tp:taxon-name-part taxon-name-part-type="genus" reg="Hemiphyllodactylus">H.</tp:taxon-name-part><tp:taxon-name-part taxon-name-part-type="species" reg="zhutangxiangensis">zhutangxiangensis</tp:taxon-name-part></tp:taxon-name></italic> were obtained from <xref ref-type="bibr" rid="B2">Agung et al. (2021)</xref>.</p></caption><table id="TID0EX3CI" rules="all"><tbody><tr><th rowspan="1" colspan="1">Character</th><th rowspan="1" colspan="1"><italic><tp:taxon-name><tp:taxon-name-part taxon-name-part-type="genus" reg="Hemiphyllodactylus">H.</tp:taxon-name-part><tp:taxon-name-part taxon-name-part-type="species" reg="gengmaensis">gengmaensis</tp:taxon-name-part></tp:taxon-name></italic> sp. nov.</th><th rowspan="1" colspan="1">
                      <italic>
                        <tp:taxon-name><tp:taxon-name-part taxon-name-part-type="genus" reg="Hemiphyllodactylus">H.</tp:taxon-name-part><tp:taxon-name-part taxon-name-part-type="species" reg="longlingensis">longlingensis</tp:taxon-name-part></tp:taxon-name>
                      </italic>
                    </th><th rowspan="1" colspan="1">
                      <italic>
                        <tp:taxon-name><tp:taxon-name-part taxon-name-part-type="genus" reg="Hemiphyllodactylus">H.</tp:taxon-name-part><tp:taxon-name-part taxon-name-part-type="species" reg="zalonicus">zalonicus</tp:taxon-name-part></tp:taxon-name>
                      </italic>
                    </th><th rowspan="1" colspan="1">
                      <italic>
                        <tp:taxon-name><tp:taxon-name-part taxon-name-part-type="genus" reg="Hemiphyllodactylus">H.</tp:taxon-name-part><tp:taxon-name-part taxon-name-part-type="species" reg="changningensis">changningensis</tp:taxon-name-part></tp:taxon-name>
                      </italic>
                    </th><th rowspan="1" colspan="1">
                      <italic>
                        <tp:taxon-name><tp:taxon-name-part taxon-name-part-type="genus" reg="Hemiphyllodactylus">H.</tp:taxon-name-part><tp:taxon-name-part taxon-name-part-type="species" reg="zhutangxiangensis">zhutangxiangensis</tp:taxon-name-part></tp:taxon-name>
                      </italic>
                    </th></tr><tr><td rowspan="1" colspan="1">Max <abbrev xmlns:xlink="http://www.w3.org/1999/xlink" xlink:title="snout–vent length" id="ABBRID0EN4BI" xlink:type="simple">SVL</abbrev></td><td rowspan="1" colspan="1">43.24</td><td rowspan="1" colspan="1">45.7</td><td rowspan="1" colspan="1">37.7</td><td rowspan="1" colspan="1">43.8</td><td rowspan="1" colspan="1">44.42</td></tr><tr><td rowspan="1" colspan="1">
                      <italic>n</italic>
                    </td><td rowspan="1" colspan="1">6</td><td rowspan="1" colspan="1">–</td><td rowspan="1" colspan="1">2</td><td rowspan="1" colspan="1">10</td><td rowspan="1" colspan="1">13</td></tr><tr><td rowspan="1" colspan="1">
                      <abbrev xmlns:xlink="http://www.w3.org/1999/xlink" xlink:title="trunk length" id="ABBRID0E15BI" xlink:type="simple">TrunkL</abbrev>
                    </td><td rowspan="1" colspan="1">17.46–23.22</td><td rowspan="1" colspan="1">–</td><td rowspan="1" colspan="1">18.1–18.9</td><td rowspan="1" colspan="1">17.4–22.5</td><td rowspan="1" colspan="1">16.1–23.1</td></tr><tr><td rowspan="1" colspan="1">
                      <abbrev xmlns:xlink="http://www.w3.org/1999/xlink" xlink:title="head length" id="ABBRID0ES6BI" xlink:type="simple">HL</abbrev>
                    </td><td rowspan="1" colspan="1">10.8–11.24</td><td rowspan="1" colspan="1">–</td><td rowspan="1" colspan="1">8.4–8.5</td><td rowspan="1" colspan="1">8.2–10.1</td><td rowspan="1" colspan="1">6.2–7.6</td></tr><tr><td rowspan="1" colspan="1">
                      <abbrev xmlns:xlink="http://www.w3.org/1999/xlink" xlink:title="head width" id="ABBRID0EKACI" xlink:type="simple">HW</abbrev>
                    </td><td rowspan="1" colspan="1">6.88–8.2</td><td rowspan="1" colspan="1">–</td><td rowspan="1" colspan="1">5.7–5.8</td><td rowspan="1" colspan="1">6.1–7.5</td><td rowspan="1" colspan="1">6.5–8.2</td></tr><tr><td rowspan="1" colspan="1">
                      <abbrev xmlns:xlink="http://www.w3.org/1999/xlink" xlink:title="eye diameter" id="ABBRID0ECBCI" xlink:type="simple">ED</abbrev>
                    </td><td rowspan="1" colspan="1">2.12–2.62</td><td rowspan="1" colspan="1">–</td><td rowspan="1" colspan="1">2.0–2.6</td><td rowspan="1" colspan="1">1.7–2.3</td><td rowspan="1" colspan="1">2.1–2.7</td></tr><tr><td rowspan="1" colspan="1">
                      <abbrev xmlns:xlink="http://www.w3.org/1999/xlink" xlink:title="snout–eye length" id="ABBRID0E1BCI" xlink:type="simple">SnEye</abbrev>
                    </td><td rowspan="1" colspan="1">3.88–4.52</td><td rowspan="1" colspan="1">–</td><td rowspan="1" colspan="1">3.4–3.5</td><td rowspan="1" colspan="1">3.5–4.5</td><td rowspan="1" colspan="1">3.4–4.4</td></tr><tr><td rowspan="1" colspan="1">
                      <abbrev xmlns:xlink="http://www.w3.org/1999/xlink" xlink:title="nares–eye length" id="ABBRID0ESCCI" xlink:type="simple">NarEye</abbrev>
                    </td><td rowspan="1" colspan="1">2.72–3.32</td><td rowspan="1" colspan="1">–</td><td rowspan="1" colspan="1">2.4–2.7</td><td rowspan="1" colspan="1">2.8–3.4</td><td rowspan="1" colspan="1">2.6–3.2</td></tr><tr><td rowspan="1" colspan="1">
                      <abbrev xmlns:xlink="http://www.w3.org/1999/xlink" xlink:title="and snout width" id="ABBRID0EKDCI" xlink:type="simple">SnW</abbrev>
                    </td><td rowspan="1" colspan="1">1.6–2.72</td><td rowspan="1" colspan="1">–</td><td rowspan="1" colspan="1">1.2</td><td rowspan="1" colspan="1">1.1–1.4</td><td rowspan="1" colspan="1">1.3–1.6</td></tr><tr><td rowspan="1" colspan="1"><abbrev xmlns:xlink="http://www.w3.org/1999/xlink" xlink:title="trunk length" id="ABBRID0ECECI" xlink:type="simple">TrunkL</abbrev>/<abbrev xmlns:xlink="http://www.w3.org/1999/xlink" xlink:title="snout–vent length" id="ABBRID0EGECI" xlink:type="simple">SVL</abbrev></td><td rowspan="1" colspan="1">0.45–0.54</td><td rowspan="1" colspan="1">0.47–0.52</td><td rowspan="1" colspan="1">0.49–0.50</td><td rowspan="1" colspan="1">0.46–0.51</td><td rowspan="1" colspan="1">0.48–0.52</td></tr><tr><td rowspan="1" colspan="1"><abbrev xmlns:xlink="http://www.w3.org/1999/xlink" xlink:title="head length" id="ABBRID0E4ECI" xlink:type="simple">HL</abbrev>/<abbrev xmlns:xlink="http://www.w3.org/1999/xlink" xlink:title="snout–vent length" id="ABBRID0EBFCI" xlink:type="simple">SVL</abbrev></td><td rowspan="1" colspan="1">0.26–0.31</td><td rowspan="1" colspan="1">0.22–0.24</td><td rowspan="1" colspan="1">0.22–0.23</td><td rowspan="1" colspan="1">0.22–0.25</td><td rowspan="1" colspan="1">0.17–0.20</td></tr><tr><td rowspan="1" colspan="1"><abbrev xmlns:xlink="http://www.w3.org/1999/xlink" xlink:title="head width" id="ABBRID0EYFCI" xlink:type="simple">HW</abbrev>/<abbrev xmlns:xlink="http://www.w3.org/1999/xlink" xlink:title="snout–vent length" id="ABBRID0E3FCI" xlink:type="simple">SVL</abbrev></td><td rowspan="1" colspan="1">0.19–0.2</td><td rowspan="1" colspan="1">0.17–0.19</td><td rowspan="1" colspan="1">0.15</td><td rowspan="1" colspan="1">0.17–0.18</td><td rowspan="1" colspan="1">0.18–0.20</td></tr><tr><td rowspan="1" colspan="1"><abbrev xmlns:xlink="http://www.w3.org/1999/xlink" xlink:title="head width" id="ABBRID0ETGCI" xlink:type="simple">HW</abbrev>/<abbrev xmlns:xlink="http://www.w3.org/1999/xlink" xlink:title="head length" id="ABBRID0EXGCI" xlink:type="simple">HL</abbrev></td><td rowspan="1" colspan="1">0.64–0.74</td><td rowspan="1" colspan="1">0.75–0.80</td><td rowspan="1" colspan="1">0.68</td><td rowspan="1" colspan="1">0.72–0.80</td><td rowspan="1" colspan="1">1.03–1.13</td></tr><tr><td rowspan="1" colspan="1"><abbrev xmlns:xlink="http://www.w3.org/1999/xlink" xlink:title="snout–eye length" id="ABBRID0EOHCI" xlink:type="simple">SnEye</abbrev>/<abbrev xmlns:xlink="http://www.w3.org/1999/xlink" xlink:title="head length" id="ABBRID0ESHCI" xlink:type="simple">HL</abbrev></td><td rowspan="1" colspan="1">0.36–0.41</td><td rowspan="1" colspan="1">0.42–0.45</td><td rowspan="1" colspan="1">0.40–0.42</td><td rowspan="1" colspan="1">0.41–0.49</td><td rowspan="1" colspan="1">0.53–0.60</td></tr><tr><td rowspan="1" colspan="1"><abbrev xmlns:xlink="http://www.w3.org/1999/xlink" xlink:title="nares–eye length" id="ABBRID0EJICI" xlink:type="simple">NarEye</abbrev>/<abbrev xmlns:xlink="http://www.w3.org/1999/xlink" xlink:title="head length" id="ABBRID0ENICI" xlink:type="simple">HL</abbrev></td><td rowspan="1" colspan="1">0.24–0.30</td><td rowspan="1" colspan="1">0.29–0.34</td><td rowspan="1" colspan="1">0.28–0.31</td><td rowspan="1" colspan="1">0.30–0.37</td><td rowspan="1" colspan="1">0.39–0.44</td></tr><tr><td rowspan="1" colspan="1"><abbrev xmlns:xlink="http://www.w3.org/1999/xlink" xlink:title="eye diameter" id="ABBRID0EEJCI" xlink:type="simple">ED</abbrev>/<abbrev xmlns:xlink="http://www.w3.org/1999/xlink" xlink:title="head length" id="ABBRID0EIJCI" xlink:type="simple">HL</abbrev></td><td rowspan="1" colspan="1">0.20–0.24</td><td rowspan="1" colspan="1">0.22–0.25</td><td rowspan="1" colspan="1">0.23–0.30</td><td rowspan="1" colspan="1">0.21–0.25</td><td rowspan="1" colspan="1">0.30–0.36</td></tr><tr><td rowspan="1" colspan="1"><abbrev xmlns:xlink="http://www.w3.org/1999/xlink" xlink:title="and snout width" id="ABBRID0E6JCI" xlink:type="simple">SnW</abbrev>/<abbrev xmlns:xlink="http://www.w3.org/1999/xlink" xlink:title="head length" id="ABBRID0EDKCI" xlink:type="simple">HL</abbrev></td><td rowspan="1" colspan="1">0.15–0.24</td><td rowspan="1" colspan="1">0.12–0.14</td><td rowspan="1" colspan="1">0.14</td><td rowspan="1" colspan="1">0.12–0.16</td><td rowspan="1" colspan="1">0.19–0.22</td></tr><tr><td rowspan="1" colspan="1"><abbrev xmlns:xlink="http://www.w3.org/1999/xlink" xlink:title="eye diameter" id="ABBRID0E1KCI" xlink:type="simple">ED</abbrev>/<abbrev xmlns:xlink="http://www.w3.org/1999/xlink" xlink:title="nares–eye length" id="ABBRID0E5KCI" xlink:type="simple">NarEye</abbrev></td><td rowspan="1" colspan="1">0.73–0.94</td><td rowspan="1" colspan="1">0.66–0.82</td><td rowspan="1" colspan="1">0.74–1.08</td><td rowspan="1" colspan="1">0.61–0.77</td><td rowspan="1" colspan="1">0.70–0.91</td></tr><tr><td rowspan="1" colspan="1">Snw/<abbrev xmlns:xlink="http://www.w3.org/1999/xlink" xlink:title="head width" id="ABBRID0EVLCI" xlink:type="simple">HW</abbrev></td><td rowspan="1" colspan="1">0.22–0.33</td><td rowspan="1" colspan="1">0.15–0.18</td><td rowspan="1" colspan="1">0.21</td><td rowspan="1" colspan="1">0.16–0.20</td><td rowspan="1" colspan="1">0.16–0.21</td></tr><tr><td rowspan="1" colspan="1">Chin</td><td rowspan="1" colspan="1">8–9</td><td rowspan="1" colspan="1">7–9</td><td rowspan="1" colspan="1">8–10</td><td rowspan="1" colspan="1">7–8</td><td rowspan="1" colspan="1">7–9</td></tr><tr><td rowspan="1" colspan="1">CN</td><td rowspan="1" colspan="1">6</td><td rowspan="1" colspan="1">4–5</td><td rowspan="1" colspan="1">5</td><td rowspan="1" colspan="1">3–4</td><td rowspan="1" colspan="1">5</td></tr><tr><td rowspan="1" colspan="1">IS</td><td rowspan="1" colspan="1">2–3</td><td rowspan="1" colspan="1">1–3</td><td rowspan="1" colspan="1">3–4</td><td rowspan="1" colspan="1">2–3</td><td rowspan="1" colspan="1">2–4</td></tr><tr><td rowspan="1" colspan="1">SL</td><td rowspan="1" colspan="1">9–11</td><td rowspan="1" colspan="1">9–10</td><td rowspan="1" colspan="1">10</td><td rowspan="1" colspan="1">8–11</td><td rowspan="1" colspan="1">8–11</td></tr><tr><td rowspan="1" colspan="1">IL</td><td rowspan="1" colspan="1">8–9</td><td rowspan="1" colspan="1">8–10</td><td rowspan="1" colspan="1">8–9</td><td rowspan="1" colspan="1">8–10</td><td rowspan="1" colspan="1">8–11</td></tr><tr><td rowspan="1" colspan="1">VS</td><td rowspan="1" colspan="1">8–10</td><td rowspan="1" colspan="1">6–7</td><td rowspan="1" colspan="1">9–10</td><td rowspan="1" colspan="1">6–8</td><td rowspan="1" colspan="1">5–7</td></tr><tr><td rowspan="1" colspan="1">DS</td><td rowspan="1" colspan="1">11–18</td><td rowspan="1" colspan="1">10–14</td><td rowspan="1" colspan="1">17–18</td><td rowspan="1" colspan="1">11–15</td><td rowspan="1" colspan="1">11–15</td></tr><tr><td rowspan="2" colspan="1">Lamellar formulae hands II–V</td><td rowspan="2" colspan="1">5–5(6)–5–4</td><td rowspan="1" colspan="1">3–4–4–4(3)</td><td rowspan="2" colspan="1">3–3–3–3</td><td rowspan="2" colspan="1">3–3(4)–3(4)–3</td><td rowspan="2" colspan="1">(3–5)–(4–6)–(4 or 5)–(4 or 5)</td></tr><tr><td rowspan="1" colspan="1">4–4–4(5)–4</td></tr><tr><td rowspan="2" colspan="1">Lamellar formulae feet II–V</td><td rowspan="2" colspan="1">5–5–6–5</td><td rowspan="2" colspan="1">4–4(5)–4(5)–4</td><td rowspan="2" colspan="1">3–4–4–4</td><td rowspan="1" colspan="1">3–3–3–3</td><td rowspan="2" colspan="1">(4 or 5)–(4 or 5)–(4–6)–(4 or 5)</td></tr><tr><td rowspan="1" colspan="1">3–4–4–4</td></tr><tr><td rowspan="1" colspan="1">SL1F</td><td rowspan="1" colspan="1">5</td><td rowspan="1" colspan="1">4–5</td><td rowspan="1" colspan="1">3</td><td rowspan="1" colspan="1">3–4</td><td rowspan="1" colspan="1">4–5</td></tr><tr><td rowspan="1" colspan="1">SL1T</td><td rowspan="1" colspan="1">6</td><td rowspan="1" colspan="1">4–6</td><td rowspan="1" colspan="1">4</td><td rowspan="1" colspan="1">3–4</td><td rowspan="1" colspan="1">4–5</td></tr><tr><td rowspan="1" colspan="1">Precloacal and femoral pore series separate (1) or continuous (0)</td><td rowspan="1" colspan="1">0</td><td rowspan="1" colspan="1">0</td><td rowspan="1" colspan="1">0</td><td rowspan="1" colspan="1">0</td><td rowspan="1" colspan="1">0</td></tr><tr><td rowspan="1" colspan="1">Total femoroprecloacal pores</td><td rowspan="1" colspan="1">20–25</td><td rowspan="1" colspan="1">16–27</td><td rowspan="1" colspan="1">16–20</td><td rowspan="1" colspan="1">19–22</td><td rowspan="1" colspan="1">20–23</td></tr><tr><td rowspan="1" colspan="1">CloacS on each side</td><td rowspan="1" colspan="1">1 or 2</td><td rowspan="1" colspan="1">1 or 2</td><td rowspan="1" colspan="1">1</td><td rowspan="1" colspan="1">1 or 2</td><td rowspan="1" colspan="1">1 or 2</td></tr><tr><td rowspan="1" colspan="1">Subcaudals enlarged, plate–like</td><td rowspan="1" colspan="1">No</td><td rowspan="1" colspan="1">No</td><td rowspan="1" colspan="1">No</td><td rowspan="1" colspan="1">No</td><td rowspan="1" colspan="1">No</td></tr><tr><td rowspan="1" colspan="1">Dark postorbital stripe</td><td rowspan="1" colspan="1">Yes</td><td rowspan="1" colspan="1">Yes</td><td rowspan="1" colspan="1">Yes</td><td rowspan="1" colspan="1">Yes</td><td rowspan="1" colspan="1">Yes</td></tr><tr><td rowspan="1" colspan="1">Dorsolateral light–colored spots on trunk</td><td rowspan="1" colspan="1">No</td><td rowspan="1" colspan="1">No</td><td rowspan="1" colspan="1">No</td><td rowspan="1" colspan="1">No</td><td rowspan="1" colspan="1">No</td></tr><tr><td rowspan="1" colspan="1">Dark dorsolateral stripe on trunk</td><td rowspan="1" colspan="1">No</td><td rowspan="1" colspan="1">No</td><td rowspan="1" colspan="1">No</td><td rowspan="1" colspan="1">No</td><td rowspan="1" colspan="1">No</td></tr><tr><td rowspan="1" colspan="1">Dark ventrolateral stripe on trunk</td><td rowspan="1" colspan="1">No</td><td rowspan="1" colspan="1">No</td><td rowspan="1" colspan="1">No</td><td rowspan="1" colspan="1">No</td><td rowspan="1" colspan="1">No</td></tr><tr><td rowspan="1" colspan="1">Dark dorsal transverse blotches</td><td rowspan="1" colspan="1">Yes or indistinct</td><td rowspan="1" colspan="1">Variable</td><td rowspan="1" colspan="1">No</td><td rowspan="1" colspan="1">Yes</td><td rowspan="1" colspan="1">Yes</td></tr><tr><td rowspan="1" colspan="1">Dark reticulate pattern on dorsum</td><td rowspan="1" colspan="1">Yes or indistinct</td><td rowspan="1" colspan="1">Variable</td><td rowspan="1" colspan="1">No</td><td rowspan="1" colspan="1">Yes</td><td rowspan="1" colspan="1">No</td></tr><tr><td rowspan="1" colspan="1">Postsacral marking anteriorly projecting arms</td><td rowspan="1" colspan="1">Yes or indistinct</td><td rowspan="1" colspan="1">Pale colored</td><td rowspan="1" colspan="1">Indistinct or not</td><td rowspan="1" colspan="1">No</td><td rowspan="1" colspan="1">Fork-like, dark colored</td></tr></tbody></table></table-wrap></tp:treatment-sec><tp:treatment-sec><!--Section generated to contain objects referenced in tp:taxon-treatment.--><fig id="F1" position="float" orientation="portrait"><object-id xmlns:xlink="http://www.w3.org/1999/xlink" content-type="doi" xlink:type="simple">10.3897/zookeys.1197.117359.figure1</object-id><object-id xmlns:xlink="http://www.w3.org/1999/xlink" content-type="arpha" xlink:type="simple">0E1734BC-7647-5E3D-83AA-BB0A7BA9E85F</object-id><label>Figure 1.</label><caption><p>Distribution map of the genus <italic><tp:taxon-name><tp:taxon-name-part taxon-name-part-type="genus" reg="Hemiphyllodactylus">Hemiphyllodactylus</tp:taxon-name-part></tp:taxon-name></italic> in Yunnan Province, China.</p></caption><graphic xmlns:xlink="http://www.w3.org/1999/xlink" xlink:href="zookeys-1197-197_article-117359__-g001.jpg" position="float" orientation="portrait" xlink:type="simple" id="oo_1026924.jpg"><uri content-type="original_file" xlink:type="simple">https://binary.pensoft.net/fig/1026924</uri></graphic></fig></tp:treatment-sec><ref-list><ref id="B3"><mixed-citation xmlns:xlink="http://www.w3.org/1999/xlink" xlink:type="simple"><person-group><name name-style="western"><surname>Agung</surname><given-names>AP</given-names></name><name name-style="western"><surname>Chornelia</surname><given-names>A</given-names></name><name name-style="western"><surname>Grismer</surname><given-names>LL</given-names></name><name name-style="western"><surname>Grismer</surname><given-names>JL</given-names></name><name name-style="western"><surname>Quah</surname><given-names>ESH</given-names></name><name name-style="western"><surname>Lu</surname><given-names>J</given-names></name><name name-style="western"><surname>Tomlinson</surname><given-names>KW</given-names></name><name name-style="western"><surname>Hughes</surname><given-names>AC</given-names></name></person-group> (<year>2022</year>) <article-title>Description of two new species of <italic><tp:taxon-name><tp:taxon-name-part taxon-name-part-type="genus">Hemiphyllodactylus</tp:taxon-name-part></tp:taxon-name></italic> (<tp:taxon-name><tp:taxon-name-part taxon-name-part-type="class">Reptilia</tp:taxon-name-part></tp:taxon-name>: <tp:taxon-name><tp:taxon-name-part taxon-name-part-type="family">Gekkonidae</tp:taxon-name-part></tp:taxon-name>) from karst landscapes in Yunnan, China, highlights complex conservation needs.</article-title><source>Zoological Research</source><volume>43</volume>(<issue>5</issue>): <fpage>767</fpage>–<lpage>786</lpage>. <ext-link xlink:href="10.24272/j.issn.2095-8137.2022.105" ext-link-type="doi" xlink:type="simple">https://doi.org/10.24272/j.issn.2095-8137.2022.105</ext-link></mixed-citation></ref><ref id="B13"><mixed-citation xmlns:xlink="http://www.w3.org/1999/xlink" xlink:type="simple"><person-group><name name-style="western"><surname>Grismer</surname><given-names>LL</given-names></name><name name-style="western"><surname>Chit</surname><given-names>MT</given-names></name><name name-style="western"><surname>Pawangkhanant</surname><given-names>P</given-names></name><name name-style="western"><surname>Nazarov</surname><given-names>RA</given-names></name><name name-style="western"><surname>Zaw</surname><given-names>T</given-names></name><name name-style="western"><surname>Poyarkov</surname><given-names>NA</given-names></name></person-group> (<year>2020a</year>) <article-title>The phylogeny of <italic><tp:taxon-name><tp:taxon-name-part taxon-name-part-type="genus">Hemiphyllodactylus</tp:taxon-name-part></tp:taxon-name></italic> Bleeker, 1860 (<tp:taxon-name><tp:taxon-name-part taxon-name-part-type="order">Squamata</tp:taxon-name-part></tp:taxon-name>: <tp:taxon-name><tp:taxon-name-part taxon-name-part-type="family">Gekkonidae</tp:taxon-name-part></tp:taxon-name>) with a description of a new species from the Mangin Range, Sagaing Region, northern Myanmar.</article-title><source>Journal of Natural History</source><volume>54</volume>(<issue>29–30</issue>): <fpage>1913</fpage>–<lpage>1931</lpage>. <ext-link xlink:href="10.1080/00222933.2020.1833095" ext-link-type="doi" xlink:type="simple">https://doi.org/10.1080/00222933.2020.1833095</ext-link></mixed-citation></ref><ref id="B15"><mixed-citation xmlns:xlink="http://www.w3.org/1999/xlink" xlink:type="simple"><person-group><name name-style="western"><surname>Guo</surname><given-names>W</given-names></name><name name-style="western"><surname>Zhou</surname><given-names>K</given-names></name><name name-style="western"><surname>Yan</surname><given-names>J</given-names></name><name name-style="western"><surname>Li</surname><given-names>P</given-names></name></person-group> (<year>2015</year>) <article-title>A new species of <italic><tp:taxon-name><tp:taxon-name-part taxon-name-part-type="genus">Hemiphyllodactylus</tp:taxon-name-part></tp:taxon-name></italic> Bleeker, 1860 (<tp:taxon-name><tp:taxon-name-part taxon-name-part-type="order">Squamata</tp:taxon-name-part></tp:taxon-name>: <tp:taxon-name><tp:taxon-name-part taxon-name-part-type="family">Gekkonidae</tp:taxon-name-part></tp:taxon-name>) from western Yunnan, China.</article-title><source>Zootaxa</source><volume>3974</volume>(<issue>3</issue>): <fpage>377</fpage>–<lpage>390</lpage>. <ext-link xlink:href="10.11646/zootaxa.3974.3.5" ext-link-type="doi" xlink:type="simple">https://doi.org/10.11646/zootaxa.3974.3.5</ext-link></mixed-citation></ref><ref id="B2"><mixed-citation xmlns:xlink="http://www.w3.org/1999/xlink" xlink:type="simple"><person-group><name name-style="western"><surname>Agung</surname><given-names>AP</given-names></name><name name-style="western"><surname>Grismer</surname><given-names>LL</given-names></name><name name-style="western"><surname>Grismer</surname><given-names>JL</given-names></name><name name-style="western"><surname>Quah</surname><given-names>ES</given-names></name><name name-style="western"><surname>Chornelia</surname><given-names>A</given-names></name><name name-style="western"><surname>Lu</surname><given-names>JM</given-names></name><name name-style="western"><surname>Hughes</surname><given-names>LC</given-names></name></person-group> (<year>2021</year>) <article-title>A new species of <italic><tp:taxon-name><tp:taxon-name-part taxon-name-part-type="genus">Hemiphyllodactylus</tp:taxon-name-part></tp:taxon-name></italic> Bleeker (<tp:taxon-name><tp:taxon-name-part taxon-name-part-type="order">Squamata</tp:taxon-name-part></tp:taxon-name>: <tp:taxon-name><tp:taxon-name-part taxon-name-part-type="family">Gekkonidae</tp:taxon-name-part></tp:taxon-name>) from Yunnan, China and its phylogenetic relationship to other congeners.</article-title><source>Zootaxa</source><volume>4980</volume>(<issue>1</issue>): <fpage>1</fpage>–<lpage>27</lpage>. <ext-link xlink:href="10.11646/zootaxa.4980.1.1" ext-link-type="doi" xlink:type="simple">https://doi.org/10.11646/zootaxa.4980.1.1</ext-link></mixed-citation></ref></ref-list></tp:taxon-treatment>
